# Supplementary material for: Machine learning to predict late respiratory support in preterm infants: a retrospective cohort study
Source: Sci Rep. 2023 Feb 17;13:2839. doi: 10.1038/s41598-023-29708-4 (PMC9938227; doi:10.1038/s41598-023-29708-4)
Supplement: Supplementary file 1 — Supplementary Information 1. [file 41598_2023_29708_MOESM1_ESM.xlsx]

## Sheet: Outcome Estimator
Outcome Estimator
Attributes		Outcomes	Probability	1	2.54808	2.03494	2.06853	-4.50364	-9.05217
Gestational Age (Weeks)	27	Overall Mortality	0.0765726	27	-0.0777832	-0.0930285	-0.0750603	0.116522	0.248647
Birth Weight (Grams)	901-1000			9	-0.304774	-0.291437	-0.306912	0.223937	0.18391
Sex	Male	Death before 36 weeks' PMA	0.0646313	1	0	0	0.425695	0	0
1st-minute Apgar Score	5			5	0	-0.0680075	0	0	0
5th-minute Apgar Score	8	Gr3 BPD or death before 36 weeks' PMA	0.194901	8	-0.128508	0	0	0	0
Intubation*	No			0	0.504843	0.655439	0.490307	-0.28599	-0.604876
Epinephrine*	No	No BPD or Gr1 BPD	0.352384	0	0.447399	0.716202	0	0	0
Respiratory Distress Syndrome	Yes			1	0	0	0	-0.983329	0
Early Sepsis**	No	No BPD	0.228167	0	0.904317	1.11624	0.679287	-0.580436	-0.819743
Surfactant***	Yes			1	0.833243	0.767558	0.876138	-0.283135	-0.53518
*Ever received intubation, epinephrine administration or chest compression during neonatal resuscitation at the delivery room or at the operation room
**A positive culture report from a blood sample and/or a cerebrospinal fluid sample obtained on day 1, 2, or 3 of life
***An exogenous surfactant administeration at any time or any route
Abbreviation: BPD = bronchopulmonary dysplasia; Gr = grade; PMA = post menstrual age
